# Supplementary material for: A Mendelian randomization study of genetic predisposition to autoimmune diseases and COVID-19
Source: Sci Rep. 2022 Oct 21;12:17703. doi: 10.1038/s41598-022-22711-1 (PMC9587049; doi:10.1038/s41598-022-22711-1)
Supplement: Supplementary file 1 — Supplementary Tables. [file 41598_2022_22711_MOESM1_ESM.xlsx]

## Sheet: Overview
Table	Content
Table S1	The details of genome-wide association studies used to obtain the genetic variants for each autoimmune disease examined
Table S2	The associations of autoimmune diseases and COVID-19 infection in general population
Table S3	The associations of autoimmune diseases and hospitalized COVID-19
Table S4	The associations of autoimmune diseases and very severe COVID-19
Table S5	The associations of autoimmune diseases and COVID-19 infection in general population after excluding the SNPs related in the HLA gene region
Table S6	The associations of autoimmune diseases and hospitalized COVID-19 after excluding the SNPs related in the HLA gene region
Table S7	The associations of autoimmune diseases and very severe COVID-19 after excluding the SNPs related in the HLA gene region

## Sheet: Table S1
Table S1. The details of genome-wide association studies used to obtain the genetic variants for each autoimmune disease examined
Autoimmune disease	Exposure GWAS MR-base ID/ PMID	# of SNPs	#case	#control	Total SNPs	Sample size
Type 1 diabetes mellitus	ebi-a-GCST005536	38	6683	12173	138229	18856
Rheumatoid arthritis	24390342	71	29880	73758	10000000	103638
Systemic lupus erythematosus	ebi-a-GCST003156	58	7219	15991	7071163	23210
Psoriasis	ebi-a-GCST005527	90	10588	22806	138661	33394
Multiple sclerosis	ieu-b-18	94	47429	68374	6304359	115803
Primary sclerosing cholangitis	ieu-a-1112	29	2871	12019	7891603	14890
Primary biliary cirrhosis	ebi-a-GCST005581	28	2861	8514	119756	11375
Juvenile idiopathic arthritis	33106285	21	2751	15886	7500000	18637

## Sheet: Table S2
Table S2. The associations of autoimmune diseases and COVID-19 infection in general population
Autoimmune disease	Exposure GWAS MR-base ID/ PMID	# of SNPs	IVW			MR-Egger				Weighted median
			Beta	95% CI	P value	Beta	95% CI	P value	P intercept	Beta	95% CI	P value
Type 1 diabetes mellitus	ebi-a-GCST005536	38	0.99	0.98 to 1.00	0.0314114	1	0.98 to 1.02	0.700614	0.334468	0.98	0.97 to 1.00	0.0136699
Rheumatoid arthritis	24390342	68	0.99	0.99 to 1.00	0.0193757	1	0.99 to 1.00	0.290887	0.50568	0.99	0.99 to 1.00	0.174807
Systemic lupus erythematosus	ebi-a-GCST003156	47	1	0.99 to 1.00	0.396146	1	0.99 to 1.01	0.737329	0.960551	0.99	0.99 to 1.00	0.133059
Psoriasis	ebi-a-GCST005527	87	1	1.00 to 1.00	0.867727	1	1.00 to 1.00	0.879127	0.973909	1	1.00 to 1.00	0.570988
Multiple sclerosis	ieu-b-18	87	1	1.00 to 1.01	0.677072	1	0.99 to 1.00	0.300308	0.0824868	1	0.99 to 1.01	0.958302
Primary sclerosing cholangitis	ieu-a-1112	27	1	1.00 to 1.01	0.205904	1.01	1.00 to 1.02	0.00937305	0.0235058	1.01	1.00 to 1.01	0.0509584
Primary biliary cirrhosis	ebi-a-GCST005581	28	1	0.99 to 1.01	0.521277	1.01	0.99 to 1.03	0.545292	0.713847	1	0.99 to 1.01	0.661671
Juvenile idiopathic arthritis	33106285	21	0.99	0.99 to 1.00	0.112504	1	0.99 to 1.00	0.309291	0.898817	0.99	0.99 to 1.00	0.0677139
COVID-19 GWAS: COVID19_HGI_C2_ALL_leave_23andme_20210607.b37.txt; Round 6
Genetic predictors extracted from MR-base: p<5e-8; r2<0.01

## Sheet: Table S3
Table S3. The associations of autoimmune diseases and hospitalized COVID-19
Autoimmune disease	Exposure GWAS MR-base ID/ PMID	# of SNPs	IVW			MR-Egger				Weighted median
			Beta	95% CI	P value	Beta	95% CI	P value	P intercept	Beta	95% CI	P value
Type 1 diabetes mellitus	ebi-a-GCST005536	38	0.99	0.95 to 1.02	0.420854	1.02	0.95 to 1.09	0.576953	0.234171	0.99	0.96 to 1.02	0.5629
Rheumatoid arthritis	24390342	68	0.99	0.97 to 1.01	0.347861	0.98	0.94 to 1.01	0.120276	0.214418	1	0.98 to 1.02	0.850583
Systemic lupus erythematosus	ebi-a-GCST003156	47	1	0.98 to 1.02	0.882986	1.01	0.97 to 1.05	0.774048	0.691599	1.01	0.99 to 1.03	0.509872
Psoriasis	ebi-a-GCST005527	85	1	1.00 to 1.00	0.788964	1	1.00 to 1.01	0.561029	0.540897	1	1.00 to 1.01	0.388834
Multiple sclerosis	ieu-b-18	87	1	0.99 to 1.02	0.848526	0.99	0.96 to 1.01	0.218662	0.0670928	0.98	0.96 to 1.01	0.142442
Primary sclerosing cholangitis	ieu-a-1112	27	1.02	1.00 to 1.04	0.0285379	1.03	1.01 to 1.06	0.0147145	0.171696	1.03	1.01 to 1.05	0.00146315
Primary biliary cirrhosis	ebi-a-GCST005581	28	1.01	0.98 to 1.04	0.557219	1.01	0.94 to 1.09	0.713584	0.899376	1.01	0.98 to 1.03	0.539725
Juvenile idiopathic arthritis	33106285	20	0.98	0.95 to 1.00	0.0854949	0.98	0.93 to 1.02	0.324446	0.99611	0.97	0.95 to 0.99	0.007161
COVID-19 GWAS: COVID19_HGI_B2_ALL_leave_23andme_20210607.b37.txt
Genetic predictors extracted from MR-base: p<5e-8; r2<0.01

## Sheet: Table S4
Table S4. The associations of autoimmune diseases and very severe COVID-19
Autoimmune disease	Exposure GWAS MR-base ID/ PMID	# of SNPs	IVW			MR-Egger				Weighted median
			Beta	95% CI	P value	Beta	95% CI	P value	P intercept	Beta	95% CI	P value
Type 1 diabetes mellitus	ebi-a-GCST005536	38	0.99	0.93 to 1.06	0.78287	1.02	0.90 to 1.16	0.754672	0.589129	1	0.95 to 1.06	0.936691
Rheumatoid arthritis	24390342	65	0.99	0.96 to 1.02	0.488143	0.97	0.92 to 1.03	0.310658	0.457768	0.99	0.95 to 1.03	0.697585
Systemic lupus erythematosus	ebi-a-GCST003156	47	1	0.97 to 1.03	0.980271	1	0.93 to 1.08	0.923529	0.904085	1.01	0.98 to 1.05	0.453131
Psoriasis	ebi-a-GCST005527	80	1	0.99 to 1.01	0.902954	1	0.99 to 1.01	0.478629	0.174868	1	0.99 to 1.01	0.680256
Multiple sclerosis	ieu-b-18	83	1.01	0.98 to 1.04	0.639363	0.99	0.95 to 1.03	0.620087	0.267252	0.98	0.94 to 1.02	0.323809
Primary sclerosing cholangitis	ieu-a-1112	23	1.03	1.00 to 1.05	0.0546159	1.05	1.01 to 1.10	0.0123838	0.104059	1.04	1.00 to 1.07	0.0476881
Primary biliary cirrhosis	ebi-a-GCST005581	28	1.01	0.95 to 1.07	0.833867	1.01	0.87 to 1.17	0.866837	0.929699	0.99	0.95 to 1.03	0.652358
Juvenile idiopathic arthritis	33106285	18	0.95	0.91 to 1.00	0.0665958	0.94	0.86 to 1.02	0.143196	0.644838	0.93	0.90 to 0.97	0.0003699
COVID-19 GWAS: COVID19_HGI_A2_ALL_leave_23andme_20210607.b37.txt
Genetic predictors extracted from MR-base: p<5e-8; r2<0.01

## Sheet: Table S5
Table S5. The associations of autoimmune diseases and COVID-19 infection in general population after excluding the SNPs related in the HLA gene region
Autoimmune disease	Exposure GWAS MR-base ID/ PMID	# of SNPs	IVW			MR-Egger				Weighted median
			Beta	95% CI	P value	Beta	95% CI	P value	P intercept	Beta	95% CI	P value
Type 1 diabetes mellitus	ebi-a-GCST005536	38	0.99	0.98 to 1.00	0.0314114	1	0.98 to 1.02	0.700614	0.334468	0.98	0.97 to 1.00	0.0136699
Rheumatoid arthritis	24390342	67	0.99	0.99 to 1.00	0.0162037	0.99	0.99 to 1.00	0.258055	0.532754	0.99	0.99 to 1.00	0.134431
Systemic lupus erythematosus	ebi-a-GCST003156	44	1	0.99 to 1.00	0.253631	0.99	0.98 to 1.01	0.375367	0.65954	0.99	0.99 to 1.00	0.110156
Psoriasis	ebi-a-GCST005527	80	1	1.00 to 1.00	0.851328	1	1.00 to 1.00	0.864826	0.604571	1	1.00 to 1.00	0.422619
Multiple sclerosis	ieu-b-18	86	1	1.00 to 1.01	0.474822	1	0.99 to 1.01	0.47791	0.129108	1	0.99 to 1.01	0.960568
Primary sclerosing cholangitis	ieu-a-1112	26	1	1.00 to 1.01	0.192159	1.01	1.00 to 1.02	0.0094074	0.0264042	1.01	1.00 to 1.01	0.0560726
Primary biliary cirrhosis	ebi-a-GCST005581	22	1	0.99 to 1.01	0.910321	1	0.98 to 1.03	0.831433	0.778166	1	0.99 to 1.01	0.713352
Juvenile idiopathic arthritis	33106285	20	1	0.99 to 1.00	0.141822	1	0.99 to 1.00	0.32037	0.961908	0.99	0.99 to 1.00	0.0747266
COVID-19 GWAS: COVID19_HGI_C2_ALL_leave_23andme_20210607.b37.txt; Round 6
Genetic predictors extracted from MR-base: p<5e-8; r2<0.01

## Sheet: Table S6
Table S6. The associations of autoimmune diseases and hospitalized COVID-19 after excluding the SNPs related in the HLA gene region
Autoimmune disease	Exposure GWAS MR-base ID/ PMID	# of SNPs	IVW			MR-Egger				Weighted median
			Beta	95% CI	P value	Beta	95% CI	P value	P intercept	Beta	95% CI	P value
Type 1 diabetes mellitus	ebi-a-GCST005536	38	0.99	0.95 to 1.02	0.420854	1.02	0.95 to 1.09	0.576953	0.234171	0.99	0.96 to 1.02	0.5629
Rheumatoid arthritis	24390342	67	0.99	0.97 to 1.01	0.406076	0.98	0.95 to 1.01	0.147515	0.23095	1	0.98 to 1.02	0.889473
Systemic lupus erythematosus	ebi-a-GCST003156	44	1	0.98 to 1.02	0.841927	1	0.96 to 1.05	0.919847	0.835908	1.01	0.99 to 1.03	0.509553
Psoriasis	ebi-a-GCST005527	78	1	1.00 to 1.00	0.992433	1	1.00 to 1.01	0.6353	0.449646	1	1.00 to 1.01	0.428259
Multiple sclerosis	ieu-b-18	86	1	0.98 to 1.02	0.918649	0.98	0.96 to 1.01	0.163711	0.0531361	0.98	0.96 to 1.00	0.0469666
Primary sclerosing cholangitis	ieu-a-1112	26	1.02	1.01 to 1.04	0.00962178	1.03	1.01 to 1.06	0.00984579	0.216267	1.03	1.01 to 1.05	0.00176012
Primary biliary cirrhosis	ebi-a-GCST005581	22	1.01	0.97 to 1.05	0.636796	1.01	0.91 to 1.13	0.810612	0.955721	1.01	0.98 to 1.04	0.573
Juvenile idiopathic arthritis	33106285	19	0.98	0.95 to 1.01	0.107303	0.98	0.93 to 1.03	0.347262	0.983498	0.97	0.95 to 0.99	0.00760908
COVID-19 GWAS: COVID19_HGI_B2_ALL_leave_23andme_20210607.b37.txt
Genetic predictors extracted from MR-base: p<5e-8; r2<0.01

## Sheet: Table S7
Table S7. The associations of autoimmune diseases and very severe COVID-19 after excluding the SNPs related in the HLA gene region
Autoimmune disease	Exposure GWAS MR-base ID/ PMID	# of SNPs	IVW			MR-Egger				Weighted median
			Beta	95% CI	P value	Beta	95% CI	P value	P intercept	Beta	95% CI	P value
Type 1 diabetes mellitus	ebi-a-GCST005536	38	0.99	0.93 to 1.06	0.78287	1.02	0.90 to 1.16	0.754672	0.589129	1	0.95 to 1.06	0.936691
Rheumatoid arthritis	24390342	64	0.99	0.96 to 1.02	0.547499	0.98	0.93 to 1.03	0.356211	0.482802	1	0.96 to 1.04	0.93144
Systemic lupus erythematosus	ebi-a-GCST003156	44	1	0.97 to 1.04	0.954239	1	0.92 to 1.09	0.950221	0.966661	1.01	0.98 to 1.05	0.380834
Psoriasis	ebi-a-GCST005527	73	1	0.99 to 1.01	0.860553	1	0.99 to 1.01	0.786435	0.499557	1	0.99 to 1.01	0.708647
Multiple sclerosis	ieu-b-18	82	1	0.97 to 1.03	0.924613	0.98	0.93 to 1.02	0.323027	0.15781	0.98	0.94 to 1.02	0.291234
Primary sclerosing cholangitis	ieu-a-1112	22	1.03	1.00 to 1.06	0.0261758	1.05	1.01 to 1.10	0.0120872	0.148215	1.04	1.00 to 1.07	0.047511
Primary biliary cirrhosis	ebi-a-GCST005581	22	1	0.93 to 1.09	0.913024	1	0.82 to 1.22	0.973751	0.990791	1	0.95 to 1.04	0.843708
Juvenile idiopathic arthritis	33106285	17	0.95	0.90 to 1.00	0.0692863	0.94	0.86 to 1.02	0.151331	0.664304	0.93	0.90 to 0.97	0.000315666
COVID-19 GWAS: COVID19_HGI_A2_ALL_leave_23andme_20210607.b37.txt
Genetic predictors extracted from MR-base: p<5e-8; r2<0.01
